# Supplementary material for: Epidendrumradicans Fungal Community during Ex Situ Germination and Isolation of Germination-Enhancing Fungi
Source: Microorganisms. 2022 Sep 15;10(9):1841. doi: 10.3390/microorganisms10091841 (PMC9503211; doi:10.3390/microorganisms10091841)
Supplement: Supplementary file 1 [file microorganisms-10-01841-s001.zip]

Archive with 2 entries (2 files):
- microorganisms-1827875-supplementary.pdf
- Table S1 OTUs of all samples.csv
